# Supplementary material for: Antibiotic-Resistant Vibrio cholerae O1 and Its SXT Elements Associated with Two Cholera Epidemics in Kenya in 2007 to 2010 and 2015 to 2016
Source: Microbiol Spectr. 2023 May 1;11(3):e04140-22. doi: 10.1128/spectrum.04140-22 (PMC10269778; doi:10.1128/spectrum.04140-22)
Supplement: Supplemental file 1 — Table S1. Download spectrum.04140-22-s0001.xlsx, XLSX file, 0.01 MB [file spectrum.04140-22-s0001.xlsx]

## Sheet: Sheet1
Table S1: Antimicrobial resistance profile and conferring genetic elements of the V. cholerae O1 strains during the 2007-2010 and 2015-2016 epidemics in Kenya
Year of Isolation	Location	Serotype (sample type)	Resistance patterns	No of Isolates	PCR amplification
					int 1	int 2	int 3	SXT	strA	strB	floR	sul2	dfrA	tetA
2007	Homa Bay	Inaba (Clin)	AC-AM-SM-TS	1	–	–	–	+	+	+	+	–	+	–
			AM-TS	1	–	–	–	+	+	+	+	+	+	–
			NA-TS	1	–	–	–	+	+	+	+	+	+	–
			SM-TS	9	–	–	–	+	+	+	+	+	+	–
			NA-SM-TS	28	–	–	–	+	+	+	+	+	+	–
2008	Homa Bay	Inaba (Clin)	TS	3	–	–	–	+	+	+	+	+	+	–
			SM-TS	6	–	–	–	+	+	+	+	+	+	–
			AC-AM-SM-TS	2	–	–	–	+	+	+	+	+	+	–
			NA-SM-TS	6	–	–	–	+	+	+	+	+	+	–
	Bungoma		NA-SM-TS	9	–	–	–	+	+	+	+	+	+	–
			SM-TS	1	–	–	–	+	+	+	+	+	+	–
2009	Homa Bay	Inaba (Clin)	SM-TS	1	–	–	–	+	+	+	+	+	+	–
			SM-TS	3	–	–	–	+	+	–	+	–	–	–
			NA-SM-TS	1	–	–	–	+	+	–	+	–	–	–
			NA-SM-TS	3	–	–	–	+	+	+	+	+	+	–
			AC-AM-CL-DC-NA	1	–	–	–	+	+	+	+	+	+	–
			AC-AM-DC-NA-SM-TS	1	–	–	–	+	+	+	+	+	+	–
	Bungoma		NA-SM-TS	4	–	–	–	+	+	+	+	+	+	–
			CL-NA-SM-TS	3	–	–	–	+	+	+	+	+	+	–
	Isiolo		NA-SM-TS	10	–	–	–	+	+	+	+	+	+	–
			SM-TS	1	–	–	–	+	+	+	+	+	+	–
			NA-SM	3	–	–	–	+	+	–	+	–	–	–
			NA-SM-TS	4	–	–	–	+	+	–	+	–	–	–
			SM-TS	2	–	–	–	+	+	–	+	–	–	–
	Kisumu		SM-TS	2	–	–	–	+	+	+	+	+	+	–
	Naivasha		NA-SM-TS	5	–	–	–	+	+	+	+	+	+	–
	Nairobi		AC-DC-SM-TS	1	–	–	–	+	+	–	+	–	–	–
			AC-NA-SM-TS	1	–	–	–	+	+	–	+	–	–	–
			SM-TS	3	–	–	–	+	+	–	+	–	–	–
			NA-SM-TS	1	–	–	–	+	+	–	+	–	–	–
			SM-TS	4	–	–	–	+	+	+	+	+	+	–
			NA-SM-TS	2	–	–	–	+	+	+	+	+	+	–
	Pokot		NA-SM-TS	1	–	–	–	+	+	+	+	+	+	–
	Turkana		SM-TS	2	–	–	–	+	+	–	+	–	–	–
			NA-SM-TS	2	–	–	–	+	+	–	+	–	–	–
	Marsabit		NA-SM-TS	2	–	–	–	+	+	+	+	+	+	–
		Ogawa (Clin)	NA-SM-TS	1	–	–	–	+	+	+	+	+	+	–
2010	Pokot	Inaba (Clin)	CL-NA-SM-TS	1	–	–	–	+	+	+	+	+	+	–
			NA-SM-TS	10	–	–	–	+	+	+	+	+	+	–
		Inaba (Env)	NA-SM-TS	1	–	–	–	+	+	+	+	+	+	–
	Kwale	Ogawa (Clin)	NA-SM-TS	1	–	–	–	+	+	+	+	+	+	–
			SM-TS	13	–	–	–	+	+	+	+	+	+	–
		Ogawa (Env)	NA-SM-TS	1	–	–	–	+	+	+	+	+	+	–
	Kiambu	Ogawa (Clin)	NA-SM-TS	4	–	–	–	+	+	+	+	+	+	–
2015	Homabay	Ogawa (Clin)	NA	5	–	–	–	–	–	–	–	–	–	–
			NA	6	–	–	–	+	–	–	–	–	+	–
	Nairobi		NA	2	–	–	–	–	–	–	–	–	–	–
			NA	28	–	–	–	+	–	–	–	–	+	–
	Wajir		NA	2	–	–	–	–	–	–	–	–	–	–
			NA	16	–	–	–	+	–	–	–	–	+	–
2016	Siaya		NA	1	–	–	–	–	–	–	–	–	–	–
			NA	2	–	–	–	+	–	–	–	–	+	–
Abbreviation: AM, Ampicillin; AC, Amoxicillin; TX, Ceftriaxone; CL, Chloramphenicol; DC, Doxycycline; GM, Gentamycin; SM, Streptomycin; Ci, Ciprofloxacin; NA, Nalidixic acid; TS, Trimethoprim/Sulfamethoxazole
